# Supplementary material for: Phylogeography of the Sponge Suberites diversicolor in Indonesia: Insights into the Evolution of Marine Lake Populations
Source: PLoS One. 2013 Oct 1;8(10):e75996. doi: 10.1371/journal.pone.0075996 (PMC3788070; doi:10.1371/journal.pone.0075996)
Supplement: Table S1 — List of Suberites diversicolor specimens studied. For each specimen the following information is provided: lineage to which it belongs (see Fig. 2) haplotype of Cytochrome Oxidase I (COI) GenBank Accession Number for the COI haplotype genotype of internal transcribed spacer region of nuclear ribosomal operons (ITS) GenBank Accession Number for ITS genotype location of collection (location codes indicated in Table 2) the color when alive substrate it resided on collection number within the Porifera Collection of the Naturalis Biodiversity Center (RMNH POR). (XLSX) [file pone.0075996.s001.xlsx]

## Sheet: Appendixpor (3)
Lineage	COI	COI-GenBank	ITS	ITS-GenBank	Location	Color	Substrate	RMNH POR
A	C1	KF568960	*	*	KKB	Green	root	6400
A	C1	KF568960	T1	KF568951	KKB	Green	root	6485
A	C1	KF568960	T1	KF568951	KKB	Green	root	6401
A	C1	KF568960	T2	KF568952	KKB	Green	rock	6402
A	C1	KF568960	T2	KF568952	KKB	Red	rock	6403
A	C1	KF568960	T2	KF568952	KKB	Green	rock	6404
A	C1	KF568960	T2	KF568952	KKB	Green	mud	6405
A	C1	KF568960	T3	KF568953	KKB	Green	root	1397
A	C1	KF568960	T3	KF568953	KKB	Green	rock	6406
A	C1	KF568960	T3	KF568953	KKB	Green	rock	6407
A	C1	KF568960	T3	KF568953	KKB	Green	rock	6408
A	C1	KF568960	T4	KF568954	KKB	Green	rock	6409
A	C1	KF568960	T5	KF568955	KKB	Green	rock	6410
A	C1	KF568960	T5	KF568955	KKB	Green	rock	6411
B	C2	KF568961	T6	KF568956	HBL	Green	rock	6430
B	C2	KF568961	T6	KF568956	HBL	Green	rock	1438
B	C2	KF568961	T6	KF568956	HBL	Green	root	6431
B	C2	KF568961	T6	KF568956	HBL	Purple	rock	6432
B	C2	KF568961	T6	KF568956	HBL	Green	rock	6433
B	C2	KF568961	T6	KF568956	HBL	Green	rock	6434
B	C2	KF568961	T6	KF568956	HBL	green	root	6435
B	C2	KF568961	T6	KF568956	HBL	Green	rock	6436
B	C2	KF568961	T6	KF568956	HBL	Green	root	6437
B	C2	KF568961	T6	KF568956	HBL	Yellow	rock	6438
B	C2	KF568961	T6	KF568956	HBL	Green	rock	6439
B	C2	KF568961	T6	KF568956	HBL	Green	rock	6440
B	C2	KF568961	T6	KF568956	HBL	Green	rock	6441
B	C2	KF568961	T6	KF568956	HBL	Green	rock	6442
B	C2	KF568961	T6	KF568956	HBL	Green	rock	6443
B	C2	KF568961	T6	KF568956	HBL	Blue	rock	6444
B	C2	KF568961	T6	KF568956	HBL	Green	rock	6445
B	C2	KF568961	T6	KF568956	HBL	Green	rock	6446
B	C2	KF568961	T6	KF568956	HBL	Green	rock	6447
B	C2	KF568961	T6	KF568956	HBL	Green	mud	6448
B	C2	KF568961	T6	KF568956	KKB	Red	root	6449
B	C2	KF568961	T6	KF568956	KKB	green	rock	6450
B	C2	KF568961	T6	KF568956	KKB	Green	root	6451
B	C2	KF568961	T6	KF568956	KKB	Green	root	6452
B	C2	KF568961	T6	KF568956	MIS	Green	rock	6457
B	C2	KF568961	T6	KF568956	MIS	Green	rock	6458
B	C2	KF568961	T6	KF568956	MIS	Green	rock	6459
B	C2	KF568961	T6	KF568956	MIS	Green	rock	6460
B	C2	KF568961	T6	KF568956	MIS	Green	rock	6461
B	C2	KF568961	T6	KF568956	MIS	Green	rock	6462
B	C2	KF568961	T6	KF568956	TBB	Green	sand	2438
B	C2	KF568961	T6	KF568956	TBB	Green	sand	4670
B	C2	KF568961	T6	KF568956	TBB	Red	sand	2433
B	C2	KF568961	T6	KF568956	TBB	Red	sand	2434
B	C2	KF568961	T7	KF568957	BER	Green	sand	6412
B	C2	KF568961	T7	KF568957	BER	Green	sand	6413
B	C2	KF568961	T7	KF568957	BER	Green	sand	6414
B	C2	KF568961	T7	KF568957	CAS	Green	sand	6415
B	C2	KF568961	T7	KF568957	CAS	Green	sand	6416
B	C2	KF568961	T7	KF568957	CAS	Green	sand	6417
B	C2	KF568961	T7	KF568957	CAS	Green	sand	6418
B	C2	KF568961	T7	KF568957	CAS	Green	sand	6419
B	C2	KF568961	T7	KF568957	CAS	Green	sand	6420
B	C2	KF568961	T7	KF568957	CAS	Green	sand	6421
B	C2	KF568961	T7	KF568957	CAS	Green	sand	6422
B	C2	KF568961	T7	KF568957	CAS	Green	sand	6423
B	C2	KF568961	T7	KF568957	CAS	Green	sand	6424
B	C2	KF568961	T7	KF568957	KKB	Green	root	6453
B	C2	KF568961	T7	KF568957	KKB	Red	mud	6454
B	C2	KF568961	T7	KF568957	KKB	Red	mud	6455
B	C2	KF568961	T7	KF568957	KKB	Green	rock	6456
B	C2	KF568961	T7	KF568957	MIS	Green	sand	6463
B	C2	KF568961	T7	KF568957	RAJ	Green	root	6464
B	C2	KF568961	T7	KF568957	RAJ	Purple	root	6465
B	C2	KF568961	T7	KF568957	RAJ	Blue	mud	4680
B	C2	KF568961	T7	KF568957	RAJ	Blue	root	6466
B	C2	KF568961	T7	KF568957	RAJ	Blue	root	6467
B	C2	KF568961	T7	KF568957	RAJ	Green	root	6468
B	C2	KF568961	T7	KF568957	RAJ	Green	mud	6469
B	C2	KF568961	T7	KF568957	RAJ	Green	mud	6470
B	C2	KF568961	T7	KF568957	RAJ	Green	mud	6471
B	C2	KF568961	T7	KF568957	RAJ	Green	root	6472
B	C2	KF568961	T7	KF568957	RAJ	Purple	root	6473
B	C2	KF568961	T7	KF568957	RAJ	Green	root	6474
B	C2	KF568961	T7	KF568957	RAJ	Green	mud	6475
B	C2	KF568961	T7	KF568957	RAJ	Purple	root	6476
B	C2	KF568961	T7	KF568957	RAJ	Blue	root	6477
B	C2	KF568961	T7	KF568957	RAJ	Green	root	4681
B	C2	KF568961	T7	KF568957	RAJ	Purple	mud	4672
B	C2	KF568961	T7	KF568957	RAJ	Blue	root	6478
B	C2	KF568961	T7	KF568957	RAJ	Green	mud	6479
B	C2	KF568961	T7	KF568957	RAJ	Green	root	4682
B	C2	KF568961	T7	KF568957	RAJ	Blue	root	4673
B	C2	KF568961	T7	KF568957	SIN	Green	sand	4675
B	C2	KF568961	T7	KF568957	SIN	Green	sand	6480
B	C2	KF568961	T7	KF568957	SIN	Green	sand	6481
B	C2	KF568961	T7	KF568957	SIN	Green	sand	6482
B	C2	KF568961	T7	KF568957	URA	Green	root	6483
B	C2	KF568961	T7	KF568957	URA	Green	rock	6425
B	C2	KF568961	T7	KF568957	URA	Green	rock	6426
B	C2	KF568961	T7	KF568957	URA	Green	rock	6427
B	C2	KF568961	T7	KF568957	URA	Green	root	6428
B	C2	KF568961	T7	KF568957	URA	Green	root	4677
B	C2	KF568961	T7	KF568957	URA	Green	root	6429
B	C3	KF568962	T7	KF568957	URA	Green	rock	6484
B	C4	KF568963	T8	KF568958	DAR	Green	sand	6486
B	C4	KF568963	T9	KF568959	DAR	Green	sand	6487
B	C4	KF568963	T9	KF568959	DAR	Green	sand	6488
B	C4	KF568963	T9	KF568959	DAR	Green	sand	6489
B	C4	KF568963	T9	KF568959	DAR	Green	sand	6490
B	C4	KF568963	T9	KF568959	DAR	Green	sand	6491
