# Supplementary material for: Phylogeography of the Sponge Suberites diversicolor in Indonesia: Insights into the Evolution of Marine Lake Populations
Source: PLoS One. 2013 Oct 1;8(10):e75996. doi: 10.1371/journal.pone.0075996 (PMC3788070; doi:10.1371/journal.pone.0075996)
Supplement: Table S2 — Pairwise Φst values between all populations of the sponge Suberites diversicolor lineage B based COI of Suberites diversicolor (location codes indicated in Table 2). Values in bold and with asterisk indicate significant values (p<0.05). (XLSX) [file pone.0075996.s002.xlsx]

## Sheet: Sheet1
Appendix 2
Code	KKB	HBL	TBB	RAJ	CAS	URA	MIS	BER	SIN
HBL	0
TBB	0	0
RAJ	0	0	0
CAS	0	0	0	0
URA	0.05138	0.22581	-0.08108	0.22581	0.09091
MIS	0	0	0	0	0	0.02778
BER	0	0	0	0	0	-0.15385	0
SIN	0	0	0	0	0	-0.08108	0	0
DAR	1*	1*	1*	1*	1*	0.85714*	1*	1*	1*
